# Supplementary material for: PLLA/Simvastatin-Loaded Mesoporous Bioactive Glass Nanofibrous Scaffolds with Improved Osteogenic Activity and Mechanical Properties for Bone Tissue Engineering
Source: Polymers (Basel). 2026 Feb 3;18(3):398. doi: 10.3390/polym18030398 (PMC12899384; doi:10.3390/polym18030398)
Supplement: Supplementary file 1 [file polymers-18-00398-s001.zip]

Archive with 1 entries (1 files):
- polymers-4120511-supplementary.pdf
